# Supplementary material for: BRCA1/BRC-1 and SMC-5/6 regulate DNA repair pathway engagement during Caenorhabditis elegans meiosis
Source: eLife. 2024 Aug 8;13:e80687. doi: 10.7554/eLife.80687 (PMC11368404; doi:10.7554/eLife.80687)
Supplement: Figure 4—figure supplement 3—source code 1. — R code to perform Beta-Binomial model fitting and posterior predictive simulations is provided. [file elife-80687-fig4-figsupp3-code1.zip]

Archive with 1 entries (1 files):
- 30-05-2022-RA-eLife-80687/Figure 4 source data 5.R
